# Supplementary material for: Testing spatial working memory in pigs using an automated T-maze
Source: Oxf Open Neurosci. 2023 Oct 4;2:kvad010. doi: 10.1093/oons/kvad010 (PMC10913826; doi:10.1093/oons/kvad010)
Supplement: Web_Material_kvad010 [file Web_Material_kvad010.zip]

Archive with 1 entries (1 files):
- Reviewers comments - Supplementary Material - OXFNSC-2023-007.R1.docx
